# Supplementary material for: Opisthorchis viverrini, Clonorchis sinensis and Opisthorchis felineus liver flukes affect mammalian host microbiome in a species-specific manner
Source: PLoS Negl Trop Dis. 2023 Feb 13;17(2):e0011111. doi: 10.1371/journal.pntd.0011111 (PMC9956601; doi:10.1371/journal.pntd.0011111)
Supplement: S1 Tables — Table A in S1 Tables. Pipeline employed for bioinformatics analysis. Table B in S1 Tables. DADA2 output statistics. Table C in S1 Tables. Statistics on identified features. Table D in S1 Tables. Features differentially presented in the infected bile samples compared to uninfected bile samples. Table E in S1 Tables. Presence-Absence test on bile samples (Infection vs Control). Table F in S1 Tables. Features differentially presented in OF bile versus control samples. Table G in S1 Tables. Features differentially presented in CS bile versus control samples. Table H in S1 Tables. Features differentially presented in OV bile versus control samples. Table I in S1 Tables. Differentially represented taxa among worm samples. Table J in S1 Tables. Features differentially presented in the infected fecal samples compared to uninfected fecal samples. Table K in S1 Tables. Presence-Absence test on feces samples (Infection vs Control) _Metagenomeseq. Table L in S1 Tables. Features differentially presented in OF feces versus control samples. Table M in S1 Tables. Features differentially presented in CS feces versus control samples. Table N in S1 Tables. Features differentially presented in OV feces versus control samples. Table O in S1 Tables. Differentially represented taxa in feces of hamsters. Table P in S1 Tables. The list of unique species for worms only, not identified in any other samples. Table Q in S1 Tables. Features differentially presented in OV worm microbiomes versus CS worm microbiomes. Table R in S1 Tables. Features differentially presented in CS worm microbiomes versus OF worm microbiomes. Table S in S1 Tables. Differentially represented taxa among worm samples. Table T in S1 Tables. Features differentially presented in OV worm microbiomes versus OF worm microbiomes. (XLSX) [file pntd.0011111.s007.xlsx]

## Sheet: Content
Content
Table A. Pipeline employed for bioinformatics analysis
Table B. Statistics on identified features
Table C. DADA2 output statistics
Table D. Features differentially presented in the infected bile samples compared to uninfected bile samples
Table E. Presence-Absence test on bile saples (Infection vs Control)
Table F. Features differentially presented in OF bile versus control samples
Table G. Features differentially presented in CS bile versus control samples
Table H. Features differentially presented in OV bile versus control samples
Table I. Differentially represented taxa among bile samples
Table J. Features differentially presented in the infected fecal samples compared to uninfected fecal samples
Table K. Presence-Absence test on feces saples (Infection vs Control) _Metagenomeseq
Table L. Features differentially presented in OF feces versus control samples
Table M. Features differentially presented in CS feces versus control samples
Table N. Features differentially presented in OV feces versus control samples
Table O. Differentially represented taxa in feces of hamsters
Table P. The list of unique species for worms only, not identified in any other samples
Table Q. Features differentially presented in OV worm microbiomes versus CS worm microbiomes
Table R. Features differentially presented in CS worm microbiomes versus OF worm microbiomes
Table S. Differentially represented taxa among worm samples
Table T. Features differentially presented in OV worm microbiomes versus OF worm microbiomes

## Sheet: Table A
Table A. Pipeline employed for bioinformatics analysis
Step	Command	Note
Quality control	FastQC
Quality filtering	Trimmomatic	primer and adapter sequences trimming
Implemented in QIIME2
Import	qiime tools import
Demultiplexing	demux summarize
Feature picking and filtering chimeric sequences	DADA2	output statistics in ST3 Table
Feature table summary	feature-table summarize
Generate a tree for phylogenetic diversity analyses	phylogeny align-to-tree-mafft-fasttree	MAFFT (Multiple Alignment with Fast Fourier Transform) for the multiple sequence alignment and construction of a rooted phylogenetic tree
Individual samples alpha diversity	diversity core-metrics-phylogenetic	Using Shannon, Observed Features and Faith's index. Rarefaction implemented at depth of 20000 sequences per sample
Alpha diversity between samples		Kruskal-Wallis test
Beta diversity		unweighted Unifrac distance, Jaccard distance, Bray-Curtis distance
Beta diversity with data normalization		Number of permutations: 999
Training feature classifier	feature-classifier fit-classifier-naive-bayes	Training Naive Bayes classifier using Greengenes_99% OTU sequences_ v.13.8
Taxonomic analysis	feature-classifier classify-sklearn	Greengenes v.13.8
Filtering		Removal of low-abundance features (1–2 counts)
Implemented in R
MetagenomeSeq-package
Construction of MRobject	newMRexperiment
Normalization	cumNorm	MetagenomeSeq-package (CSS normalization algorithm); normalization factor = 0.5
Calculation of the weighted fold-change estimates in feature abundance between groups	fitZig	The Benjamini–Hochberg correction controls the False Discovery Rate (FDR) for multiple hypothesis testing.
Presence-Absence test	fitPA	fisher's test on presence/absence of a feature
Taxonomic aggregation	aggTax	Taxonomic aggregation was performed on each level
Other R packages
Searching of differences in taxa abundance between groups on different taxa level	wilcox.test, package {stats}	The Benjamini–Hochberg correction controls the False Discovery Rate (FDR) for multiple hypothesis testing.
Searching of differences in taxa abundance between groups on different taxa level	kruskal.test, package {stats}	Kruskal Wallis test followed by post-hoc Dunn's test
	dunnTest, package {FSA}	post-hoc Dunn's test using Bonferroni correction for multiple hypothesis testing
Heatmap construction	heatmap2, {gplots} package	Heatmap on phylum and genus level

## Sheet: Table B
Table C. DADA2 output statistics
sample-id	input	filtered	percentage of input passed filter	denoised	merged	percentage of input merged	non-chimeric	percentage of input non-chimeric
#q2:types	numeric	numeric	numeric	numeric	numeric	numeric	numeric	numeric
CS1b	430653	342615	79.56	341879	338652	78.64	331566	76.99
CS1F	635108	355814	56.02	352211	338708	53.33	313224	49.32
Cs1w	370979	213620	57.58	211160	198017	53.38	191697	51.67
CS2b	412396	319276	77.42	318178	315558	76.52	310664	75.33
CS2F	518874	297686	57.37	296991	293916	56.64	293225	56.51
Cs2w	322906	190977	59.14	188962	177693	55.03	171977	53.26
CS3b	353154	266835	75.56	265394	261805	74.13	250758	71.01
CS3F	714819	430485	60.22	428661	421793	59.01	416875	58.32
Cs3w	909445	540757	59.46	536430	505445	55.58	482222	53.02
CS4b	176844	133070	75.25	132163	129531	73.25	123977	70.11
CS4F	348465	208597	59.86	207241	203321	58.35	201884	57.94
Cs4w	428336	260253	60.76	257258	240843	56.23	230981	53.93
K1b	391781	305628	78.01	304890	301954	77.07	292325	74.61
K1F	353690	207072	58.55	206268	203812	57.62	203467	57.53
K2b	302936	238469	78.72	237571	234508	77.41	229384	75.72
K2F	574762	342984	59.67	340200	331003	57.59	316916	55.14
K3b	359287	290794	80.94	290063	288513	80.3	284655	79.23
K3F	424369	245369	57.82	244507	241707	56.96	241219	56.84
K4F	402326	234879	58.38	233830	229858	57.13	228992	56.92
N1	14249	11392	79.95	11246	11174	78.42	11174	78.42
N2	435884	350547	80.42	348620	342664	78.61	313538	71.93
OF1b	342672	280120	81.75	279350	277660	81.03	275728	80.46
OF1F	648306	378568	58.39	371565	349606	53.93	314811	48.56
OF1w	279683	214304	76.62	211422	198768	71.07	192292	68.75
OF2b	348471	280121	80.39	279416	275709	79.12	272496	78.2
OF2F	542077	322681	59.53	317124	302693	55.84	284566	52.5
OF2w	525453	403935	76.87	394924	366512	69.75	341978	65.08
OF3b	327959	263422	80.32	261747	257170	78.42	244606	74.58
OF3F	633065	373483	59	367269	351438	55.51	329000	51.97
OF3w	338670	262722	77.57	260033	243826	72	237098	70.01
OF4F	566712	325912	57.51	321207	310669	54.82	288022	50.82
OF4w	445001	341642	76.77	337501	316461	71.11	305980	68.76
OV1b	154645	115791	74.88	115243	113117	73.15	107864	69.75
OV1F	397328	227153	57.17	226115	224348	56.46	223551	56.26
OV1w	478220	363832	76.08	358900	338241	70.73	323570	67.66
OV2b	374254	282958	75.61	281498	277439	74.13	261670	69.92
OV2F	466081	278085	59.66	273318	260419	55.87	245426	52.66
OV2w	475716	363319	76.37	358857	334410	70.3	318131	66.87
OV3b	400244	298272	74.52	296823	293321	73.29	276752	69.15
OV3F	582517	336444	57.76	328652	302531	51.94	276400	47.45
OV3w	424782	321553	75.7	315664	291091	68.53	276085	64.99
OV4F	320689	189141	58.98	184757	172449	53.77	162029	50.53
OV4w	468059	358509	76.59	355236	336349	71.86	323559	69.13

## Sheet: Table C
Table B. Statistics on identified features
ST3A. Number of taxonomic units corresponding to each type of sample
	Bile total	Worms total	Feces total
species	407	412	115
genus	187	135	55
families	93	91	50
order	63	63	29
classes	30	30	18
phyla	15	15	9
Features (amplicon sequence variants)	2004	989	1188
ST3B. Number of taxonomic units corresponding to bile samples extracted from the hamsters infected by different species of trematodes
	Control_bile	CS_bile	OF_bile	OV_bile	Negative
species	99±28	125±21	113±29	151±33	52±19
genus	48±13	66±10	60±14	81±17	27±10
families	49±7	59±8	55±8	70±8	31±9
order	31±5	36±4	33±2	42±7	20±5
classes	18±3	23±1	21±3	25±4	14±3
phyla	8±1	12±1	10±2	12±2	6±1
Features (amplicon sequence variants)	306±192	486±178	307±148	715±155	113±456
ST3C. Number of taxonomic units in different species of trematodes
	CS_worms	OF_worms	OV_worms
species	171±11	207±18	204±5
genus	80±5	90±5	91±1
families	70±5	78±4	84±2
order	42±2	47±3	50±2
classes	24±2	28±2	29±2
phyla	13±2	14±1	14±2

## Sheet: Table D
Table D. OTUs differentially presented in the infected bile samples compared to uninfected bile samples
Taxon	Features, ASV (amlicon sequence variant)	Infection vs Control, log2 fold change	pvalues	adjPvalues (BH)
k__Bacteria; p__Bacteroidetes; c__[Saprospirae]; o__[Saprospirales]; f__Chitinophagaceae; g__Sediminibacterium; s__	f994ba4c2118071feae0c3192c90bff5	-7.88995	4.04326e-05	0.00196772
k__Bacteria; p__Proteobacteria; c__Alphaproteobacteria; o__Sphingomonadales; f__Sphingomonadaceae; g__Sphingomonas; s__	c10c9b56298467c76134e16dfdf53a15	-6.58799	0.000162789	0.00475344
k__Bacteria; p__Bacteroidetes; c__Flavobacteriia; o__Flavobacteriales; f__[Weeksellaceae]; g__Chryseobacterium; s__	2dcfe11b7bdfcbb0170491ce9a41a412	-6.51297	0.000275865	0.00575375
k__Bacteria; p__Proteobacteria; c__Betaproteobacteria; o__Burkholderiales; f__Oxalobacteraceae; g__Janthinobacterium; s__	3972894dc20b9037cc708e5a6e281fdf	-6.31683	0.000257183	0.00575375
k__Bacteria p__Proteobacteria c__Gammaproteobacteria o__Pseudomonadales f__Moraxellaceae g__Acinetobacter s__johnsonii"	28a73e4a73fc64cfed4bf17e70898a01	8.73528	8.8145e-06	0.00128692
k__Bacteria p__Cyanobacteria c__Chloroplast o__Streptophyta f__ g__ s__"	2d41b5a6f91813e9eeba949278786d6e	8.58431	0.00211287	0.0293977
k__Bacteria p__Proteobacteria c__Alphaproteobacteria o__Sphingomonadales f__Sphingomonadaceae g__Novosphingobium s__"	ee521ab5e79fc792b7caa68796250ecb	7.6607	2.77172e-05	0.00196772
k__Bacteria p__Proteobacteria c__Gammaproteobacteria o__Enterobacteriales f__Enterobacteriaceae"	f695a08e3ce83cd6b3d94fefd2dce7dc	7.58886	6.09457e-05	0.00222452
k__Bacteria p__Proteobacteria c__Betaproteobacteria o__Burkholderiales f__Alcaligenaceae g__Achromobacter s__"	5c8d2ba4f71a946d7afde09fd878c7a6	7.21573	0.000355487	0.00648765
k__Bacteria p__Proteobacteria c__Betaproteobacteria o__Burkholderiales f__Oxalobacteraceae g__Ralstonia s__"	d5aa51bf8aed7b611467aee37d7dd11d	6.6854	0.00221646	0.0293977
k__Bacteria p__Proteobacteria c__Alphaproteobacteria o__Sphingomonadales f__Sphingomonadaceae g__Sphingomonas s__"	c6459ad769d5a38d5c73b521aa9a2cd8	6.6504	0.00241625	0.0293977
k__Bacteria p__Proteobacteria c__Alphaproteobacteria o__Sphingomonadales f__Erythrobacteraceae g__ s__"	6f134cf1d35ed7405f051629389f8181	6.34482	0.00190637	0.0293977

## Sheet: Table E
Table E. Presence-Absence test on bile saples (Infection vs Control) _Metagenomeseq
Taxon	oddsRatio	lower	upper	pvalues	adjPvalues	OTUs
k__Bacteria; p__Cyanobacteria; c__Chloroplast; o__Streptophyta; f__; g__; s__	0	0	0.388149	0.0034965	0.051049	2d41b5a6f91813e9eeba949278786d6e
k__Bacteria; p__Proteobacteria; c__Gammaproteobacteria; o__Pseudomonadales; f__Moraxellaceae; g__Acinetobacter; s__johnsonii	0	0	0.388149	0.0034965	0.051049	28a73e4a73fc64cfed4bf17e70898a01
k__Bacteria; p__Proteobacteria; c__Betaproteobacteria; o__Burkholderiales; f__Alcaligenaceae; g__Achromobacter; s__	0	0	0.388149	0.0034965	0.051049	5c8d2ba4f71a946d7afde09fd878c7a6
k__Bacteria; p__Proteobacteria; c__Gammaproteobacteria; o__Enterobacteriales; f__Enterobacteriaceae	0	0	0.388149	0.0034965	0.051049	f695a08e3ce83cd6b3d94fefd2dce7dc
k__Bacteria; p__Proteobacteria; c__Alphaproteobacteria; o__Sphingomonadales; f__Sphingomonadaceae; g__Novosphingobium; s__	0	0	0.388149	0.0034965	0.051049	ee521ab5e79fc792b7caa68796250ecb
k__Bacteria; p__Bacteroidetes; c__[Saprospirae]; o__[Saprospirales]; f__Chitinophagaceae; g__Sediminibacterium; s__	Inf	2.57633	Inf	0.0034965	0.051049	f994ba4c2118071feae0c3192c90bff5
k__Bacteria; p__Proteobacteria; c__Betaproteobacteria; o__Burkholderiales; f__Oxalobacteraceae; g__Ralstonia; s__	0	0	0.388149	0.0034965	0.051049	d5aa51bf8aed7b611467aee37d7dd11d
k__Bacteria; p__Proteobacteria; c__Betaproteobacteria; o__Burkholderiales; f__Oxalobacteraceae; g__Janthinobacterium; s__	Inf	2.57633	Inf	0.0034965	0.051049	3972894dc20b9037cc708e5a6e281fdf
k__Bacteria; p__Proteobacteria; c__Alphaproteobacteria; o__Sphingomonadales; f__Sphingomonadaceae; g__Sphingomonas; s__	Inf	2.57633	Inf	0.0034965	0.051049	c10c9b56298467c76134e16dfdf53a15
k__Bacteria; p__Bacteroidetes; c__Flavobacteriia; o__Flavobacteriales; f__[Weeksellaceae]; g__Chryseobacterium; s__	Inf	2.57633	Inf	0.0034965	0.051049	2dcfe11b7bdfcbb0170491ce9a41a412

## Sheet: Table F
Table F. Features differentially presented in OF bile versus control samples
Taxon	Features, ASV (amlicon sequence variant)	OF vs Control, log2 fold change	pvalues	adj-P(BH)
k__Bacteria p__Proteobacteria c__Deltaproteobacteria o__Myxococcales f__ g__ s__"	01a6ed26487d761f64ef600ca90b84ae	9.62826	2.53035e-14	9.36228e-13
k__Bacteria p__Cyanobacteria c__4C0d-2 o__MLE1-12 f__ g__ s__"	7c86fc362292defe82c72f0e81d63834	-9.49809	5.5146e-15	4.0808e-13
k__Bacteria p__Proteobacteria c__Gammaproteobacteria o__Enterobacteriales f__Enterobacteriaceae g__ s__"	53d24f419081d3cfe962d14f70b10626	-8.88911	1.49029e-13	3.67604e-12
k__Bacteria p__Proteobacteria c__Alphaproteobacteria o__Rhizobiales f__Methylobacteriaceae g__Methylobacterium"	65d5c0c97348500e3666eace04820288	-8.776	2.72228e-13	5.03621e-12
k__Bacteria p__Bacteroidetes c__[Saprospirae] o__[Saprospirales] f__Chitinophagaceae g__Sediminibacterium s__"	f994ba4c2118071feae0c3192c90bff5	-8.61449	6.39769e-13	9.46857e-12
k__Bacteria p__Proteobacteria c__Gammaproteobacteria o__Pseudomonadales f__Moraxellaceae g__Acinetobacter s__johnsonii"	28a73e4a73fc64cfed4bf17e70898a01	8.48178	8.32803e-12	8.80391e-11
k__Bacteria p__Proteobacteria c__Alphaproteobacteria o__Caulobacterales f__Caulobacteraceae g__Brevundimonas s__diminuta"	5a6114b808c6bc2bf6f10a98bbbd4cbb	-8.44909	1.52369e-12	1.87922e-11
k__Bacteria p__Actinobacteria c__Actinobacteria o__Actinomycetales f__Propionibacteriaceae g__Propionibacterium s__acnes"	0bdc1e0de0df6bafd349423000ae9fad	8.33559	1.70174e-11	1.57411e-10
k__Bacteria p__Proteobacteria c__Gammaproteobacteria o__Pseudomonadales f__Pseudomonadaceae g__Pseudomonas"	8bb370c382055b98c1e418a6b613ac2f	8.00446	8.39067e-11	6.89899e-10
k__Bacteria p__Actinobacteria c__Actinobacteria o__Actinomycetales f__Microbacteriaceae g__Microbacterium"	7aa0c8635cc08488f2cb11cb21a66fb2	7.9688	9.94415e-11	7.35867e-10
k__Bacteria p__Actinobacteria c__Actinobacteria o__Actinomycetales f__Corynebacteriaceae g__Corynebacterium s__"	f813eb1501cbd89016eebee5b655c172	7.8783	1.52743e-10	1.02755e-09
k__Bacteria p__Proteobacteria c__Betaproteobacteria o__Burkholderiales f__Alcaligenaceae g__Achromobacter s__"	5c8d2ba4f71a946d7afde09fd878c7a6	7.80765	2.13159e-10	1.21337e-09
k__Bacteria; p__Proteobacteria; c__Gammaproteobacteria; o__Enterobacteriales; f__Enterobacteriaceae	f695a08e3ce83cd6b3d94fefd2dce7dc	7.77993	2.42824e-10	1.2835e-09
k__Bacteria p__Proteobacteria c__Alphaproteobacteria o__Sphingomonadales f__Sphingomonadaceae g__Novosphingobium s__"	ee521ab5e79fc792b7caa68796250ecb	7.60159	5.58212e-10	2.75384e-09
k__Bacteria p__Proteobacteria c__Alphaproteobacteria o__Sphingomonadales f__Sphingomonadaceae g__Sphingomonas s__"	c10c9b56298467c76134e16dfdf53a15	-7.48777	2.00658e-10	1.21337e-09
k__Bacteria p__Proteobacteria c__Alphaproteobacteria o__Sphingomonadales f__Sphingomonadaceae g__Sphingomonas s__"	c6459ad769d5a38d5c73b521aa9a2cd8	7.22807	3.08104e-09	1.42498e-08
k__Bacteria p__Proteobacteria c__Betaproteobacteria o__Rhodocyclales f__Rhodocyclaceae g__Azospira s__"	1f11a9e093db2a040b5e7c2d3d3680e4	7.10667	5.31095e-09	2.31182e-08
k__Bacteria p__Proteobacteria c__Alphaproteobacteria o__Sphingomonadales f__Erythrobacteraceae g__ s__"	6f134cf1d35ed7405f051629389f8181	7.07216	6.19385e-09	2.48438e-08
k__Bacteria p__Proteobacteria c__Alphaproteobacteria o__Sphingomonadales f__Sphingomonadaceae g__Sphingobium s__yanoikuyae"	0382225c3820ab781f70a16f2144ca1d	7.06555	6.37882e-09	2.48438e-08
k__Bacteria p__Actinobacteria c__Actinobacteria o__Actinomycetales f__Microbacteriaceae g__Microbacterium s__"	61393ff2c38361cfc2c2ff8a035730c1	6.80465	2.00972e-08	7.24232e-08
k__Bacteria p__Actinobacteria c__Actinobacteria o__Actinomycetales f__Micrococcaceae g__Micrococcus s__"	370c549d6a61309207db98f98e8956b8	6.71624	2.94729e-08	9.9136e-08
k__Bacteria p__Bacteroidetes c__Sphingobacteriia o__Sphingobacteriales f__ g__ s__"	a8a321165e9698edefd6731090b12ed4	6.7017	3.13797e-08	1.00961e-07
k__Bacteria p__Bacteroidetes c__Flavobacteriia o__Flavobacteriales f__[Weeksellaceae] g__Chryseobacterium s__"	2dcfe11b7bdfcbb0170491ce9a41a412	-6.51021	2.05525e-08	7.24232e-08
k__Bacteria p__Bacteroidetes c__Flavobacteriia o__Flavobacteriales f__Flavobacteriaceae g__Flavobacterium s__"	d61fb79d29a17730b20314447c5b69bb	5.77555	1.41812e-06	4.19765e-06
k__Bacteria p__Proteobacteria c__Gammaproteobacteria o__Aeromonadales f__Aeromonadaceae g__ s__"	bc396a5f174cab237a9352bfb89d624f	5.50838	3.96694e-06	1.08724e-05
k__Bacteria; p__Cyanobacteria; c__Chloroplast; o__Streptophyta; f__; g__; s__	2d41b5a6f91813e9eeba949278786d6e	5.39897	5.9867e-06	1.52764e-05
k__Bacteria p__Proteobacteria c__Betaproteobacteria o__Burkholderiales f__Oxalobacteraceae g__Janthinobacterium s__"	3972894dc20b9037cc708e5a6e281fdf	-5.28987	3.72574e-06	1.0604e-05
k__Bacteria p__Proteobacteria c__Gammaproteobacteria o__Aeromonadales f__Aeromonadaceae g__ s__"	37fbca04b815b453d11d29c4f3e80ca9	-5.19398	5.43563e-06	1.43656e-05
k__Bacteria p__Firmicutes c__Erysipelotrichi o__Erysipelotrichales f__Erysipelotrichaceae g__Allobaculum s__"	1360bb2e2ca6fc6e1bc7551f6c55af55	-5.07922	8.48834e-06	2.09379e-05
k__Bacteria p__Bacteroidetes c__[Saprospirae] o__[Saprospirales] f__Chitinophagaceae g__Sediminibacterium s__"	6134cf31d31f3791cb341d86b43de9dd	4.9034	3.78308e-07	1.16645e-06
k__Bacteria p__Bacteroidetes c__Bacteroidia o__Bacteroidales f__S24-7 g__ s__"	2cbb74ab969bdcbe074b36212cfb3443	-4.87922	1.81496e-05	4.33247e-05
k__Bacteria; p__Proteobacteria; c__Betaproteobacteria; o__Burkholderiales; f__Oxalobacteraceae; g__Ralstonia; s__	d5aa51bf8aed7b611467aee37d7dd11d	4.4294	0.00017684	0.000408941
k__Bacteria p__Actinobacteria c__Actinobacteria o__Bifidobacteriales f__Bifidobacteriaceae g__Bifidobacterium s__pseudolongum"	8fe779cd96e4a6519341b29d44533e67	-4.05841	0.000324744	0.000728213
k__Bacteria p__Proteobacteria c__Gammaproteobacteria o__Pseudomonadales f__Moraxellaceae g__Acinetobacter s__johnsonii"	8d71bb0a20b37c2882610456a1e01a72	3.55473	0.00170712	0.00371551
k__Bacteria p__Bacteroidetes c__Bacteroidia o__Bacteroidales f__S24-7 g__ s__"	02f7cc95a61734c50cd567c22e8bf7d9	-3.29468	0.00331363	0.00700596
k__Bacteria p__Proteobacteria c__Gammaproteobacteria o__Pseudomonadales f__Moraxellaceae g__Acinetobacter s__"	e9b2e79aedafab2432e019ac3f8d4bd7	-2.17508	0.0201624	0.0414449

## Sheet: Table G
Table G. Features, differentially presented in CS bile versus control samples
Features, ASV (amlicon sequence variant)	Taxon	CS vs Control, log2 fold change	pvalues	adj-P(BH)
2d41b5a6f91813e9eeba949278786d6e	k__Bacteria p__Cyanobacteria c__Chloroplast o__Streptophyta f__ g__ s__"	9.87034	1.41018e-06	0.00015371
1766b58af6877fb6e6fe32d1503400d7	k__Bacteria p__Firmicutes c__Erysipelotrichi o__Erysipelotrichales f__Erysipelotrichaceae g__Allobaculum s__"	9.27211	5.60198e-06	0.000305308
152a43bdccca2742f9dc5bf66c237b22	k__Bacteria p__Cyanobacteria c__Chloroplast o__Streptophyta f__ g__ s__"	9.04811	1.40372e-05	0.000382514
4d68ed52ece1de325d03c24bfe3cba1f	k__Bacteria p__Bacteroidetes c__Sphingobacteriia o__Sphingobacteriales f__Sphingobacteriaceae g__ s__"	-8.59764	9.77117e-06	0.000355019
28a73e4a73fc64cfed4bf17e70898a01	k__Bacteria p__Proteobacteria c__Gammaproteobacteria o__Pseudomonadales f__Moraxellaceae g__Acinetobacter s__johnsonii"	8.59552	2.45301e-05	0.000534756
61393ff2c38361cfc2c2ff8a035730c1	k__Bacteria p__Actinobacteria c__Actinobacteria o__Actinomycetales f__Microbacteriaceae g__Microbacterium s__"	8.33631	4.21743e-05	0.000656714
678a2c2a2e3db5cb453fcda6024a3bff	k__Bacteria p__Proteobacteria c__Betaproteobacteria o__Burkholderiales f__Comamonadaceae g__Pelomonas s__"	8.31912	5.5453e-05	0.000755547
f994ba4c2118071feae0c3192c90bff5	k__Bacteria p__Bacteroidetes c__[Saprospirae] o__[Saprospirales] f__Chitinophagaceae g__Sediminibacterium s__"	-8.02236	3.55799e-05	0.000646367
5c8d2ba4f71a946d7afde09fd878c7a6	k__Bacteria p__Proteobacteria c__Betaproteobacteria o__Burkholderiales f__Alcaligenaceae g__Achromobacter s__"	7.97334	8.80678e-05	0.0010666
42f8f624181eb34d08fc6a8133dca2c1	k__Bacteria p__Actinobacteria c__Actinobacteria o__Bifidobacteriales f__Bifidobacteriaceae g__Bifidobacterium"	7.8734	0.000148836	0.00162231
666aa0d8908e495d327c180ad8f3f0f1	k__Bacteria p__Firmicutes c__Clostridia o__Clostridiales f__Ruminococcaceae g__ s__"	7.8176	0.000165405	0.00163901
b324fc5e599bc6d87eac76a7c5de75d5	k__Bacteria p__Bacteroidetes c__Bacteroidia o__Bacteroidales f__[Paraprevotellaceae] g__CF231 s__"	7.64119	0.000230006	0.00192851
ee521ab5e79fc792b7caa68796250ecb	k__Bacteria p__Proteobacteria c__Alphaproteobacteria o__Sphingomonadales f__Sphingomonadaceae g__Novosphingobium s__"	7.59338	0.000185018	0.00168058
e093371ba5140b55187095151003b504	k__Bacteria p__Actinobacteria c__Actinobacteria o__Actinomycetales f__Micrococcaceae g__Micrococcus s__"	7.4318	0.000251452	0.00195773
85c538a9ecbae26854bfd6d597edf419	k__Bacteria p__Firmicutes c__Erysipelotrichi o__Erysipelotrichales f__Erysipelotrichaceae g__Allobaculum s__"	7.32715	0.00040987	0.00288452
a7c652c49c77b56290c4819b51fba7b8	k__Bacteria p__Bacteroidetes c__Bacteroidia o__Bacteroidales f__S24-7 g__ s__"	7.30568	0.000423415	0.00288452
6042c7d55ac413e3d6ca8af96f95dc86	k__Bacteria p__Proteobacteria c__Gammaproteobacteria o__Enterobacteriales f__Enterobacteriaceae g__Klebsiella"	7.1229	0.000584926	0.00331499
2c28e8dbac8020d552b6b1ba05f438a8	k__Bacteria p__Actinobacteria c__Coriobacteriia o__Coriobacteriales f__Coriobacteriaceae g__ s__"	7.10052	0.000608256	0.00331499
f695a08e3ce83cd6b3d94fefd2dce7dc	k__Bacteria p__Proteobacteria c__Gammaproteobacteria o__Enterobacteriales f__Enterobacteriaceae"	7.07785	0.000483309	0.0029267
1c900fe39233f744c87a484520262fab	k__Bacteria p__Proteobacteria c__Alphaproteobacteria o__Rickettsiales f__mitochondria g__ s__"	6.97102	0.000761249	0.00377164
0ec486b1bf1ec29e9f5d9511e2a29d20	k__Bacteria p__Bacteroidetes c__Bacteroidia o__Bacteroidales f__S24-7 g__ s__"	6.85301	0.000931259	0.00441336
c6459ad769d5a38d5c73b521aa9a2cd8	k__Bacteria p__Proteobacteria c__Alphaproteobacteria o__Sphingomonadales f__Sphingomonadaceae g__Sphingomonas s__"	6.816	0.00102575	0.00447225
dcbe59e3a90738dec2b6744c6977997b	k__Bacteria p__Proteobacteria c__Alphaproteobacteria o__Rhizobiales f__Methylobacteriaceae g__Methylobacterium s__"	6.76638	0.000990644	0.00447225
c10c9b56298467c76134e16dfdf53a15	k__Bacteria p__Proteobacteria c__Alphaproteobacteria o__Sphingomonadales f__Sphingomonadaceae g__Sphingomonas s__"	-6.75243	0.000476469	0.0029267
6887d7d45bacbe2b23ca970120e748e6	k__Bacteria p__Firmicutes c__Erysipelotrichi o__Erysipelotrichales f__Erysipelotrichaceae g__Allobaculum s__"	6.70419	0.00119605	0.00465604
59e976dea0273c831ba8f5a702bd52ec	k__Bacteria p__Actinobacteria c__Actinobacteria o__Actinomycetales f__Micrococcaceae g__Renibacterium s__"	6.67029	0.00116552	0.00465604
d5aa51bf8aed7b611467aee37d7dd11d	k__Bacteria p__Proteobacteria c__Betaproteobacteria o__Burkholderiales f__Oxalobacteraceae g__Ralstonia s__"	6.61872	0.00108544	0.00455049
844b8ea8a537c72b1425cee570335101	k__Bacteria p__Firmicutes c__Clostridia o__Clostridiales f__ g__ s__"	6.55	0.00154286	0.00560573
2dcfe11b7bdfcbb0170491ce9a41a412	k__Bacteria p__Bacteroidetes c__Flavobacteriia o__Flavobacteriales f__[Weeksellaceae] g__Chryseobacterium s__"	-6.51246	0.000746925	0.00377164
cc0da455d9f244dec2b076b167aac018	k__Bacteria p__Firmicutes c__Clostridia o__Clostridiales f__ g__ s__"	6.33628	0.00217865	0.00766043
51fbc0acddca0c93c380b014698f7719	k__Bacteria p__Actinobacteria c__Actinobacteria o__Bifidobacteriales f__Bifidobacteriaceae g__Bifidobacterium s__pseudolongum"	6.28772	0.00235331	0.00801598
6f134cf1d35ed7405f051629389f8181	k__Bacteria p__Proteobacteria c__Alphaproteobacteria o__Sphingomonadales f__Erythrobacteraceae g__ s__"	6.2541	0.00249271	0.00812201
f767b7545bd228fb51d8bd3ffe8b5b59	k__Bacteria p__Bacteroidetes c__Bacteroidia o__Bacteroidales f__S24-7 g__ s__"	6.241	0.00253347	0.00812201
783880815a12f2005561b4bf199a5303	k__Bacteria p__Firmicutes c__Erysipelotrichi o__Erysipelotrichales f__Erysipelotrichaceae g__Allobaculum s__"	6.17855	0.00279408	0.00870157
a9cf97c50b99055af5c175ebeb1a2ef4	k__Bacteria p__Firmicutes c__Erysipelotrichi o__Erysipelotrichales f__Erysipelotrichaceae g__Allobaculum s__"	6.14865	0.00292733	0.00886331
3972894dc20b9037cc708e5a6e281fdf	k__Bacteria p__Proteobacteria c__Betaproteobacteria o__Burkholderiales f__Oxalobacteraceae g__Janthinobacterium s__"	-6.12914	0.00149045	0.00560202
676d623fba873c946d7b630c30b6f87c	k__Bacteria p__Bacteroidetes c__Bacteroidia o__Bacteroidales f__S24-7 g__ s__"	6.01237	0.00361184	0.0103603
a848ffc104af6c19ec7b2248e93a0d9b	k__Bacteria p__Bacteroidetes c__Flavobacteriia o__Flavobacteriales f__Flavobacteriaceae g__Flavobacterium s__"	5.99332	0.00304512	0.00897076
c59dd7b2d81d0e9ad1b9f4136c9bbbeb	k__Bacteria p__Firmicutes c__Erysipelotrichi o__Erysipelotrichales f__Erysipelotrichaceae g__Allobaculum s__"	5.90437	0.00436819	0.0122085
f243b8c1903aae14c77ec253e521ebbf	k__Bacteria p__Firmicutes c__Erysipelotrichi o__Erysipelotrichales f__Erysipelotrichaceae g__Allobaculum s__"	5.77577	0.00515586	0.0140497
abe71ad47597279f18908e39a3494873	k__Bacteria p__Bacteroidetes c__Bacteroidia o__Bacteroidales f__S24-7 g__ s__"	5.73096	0.00552921	0.0146996
f0ccc8cfcdd227286a2e5fa9a0029070	k__Bacteria p__Proteobacteria c__Gammaproteobacteria o__Enterobacteriales f__Enterobacteriaceae"	5.70217	0.00574621	0.0149128
cd7e34771c8ce95b78d640ea27526fbb	k__Bacteria p__Cyanobacteria c__Chloroplast o__Streptophyta f__ g__ s__"	5.68542	0.00603524	0.0151858
2ac89f0ab590970c16d926066b17c03a	k__Bacteria p__Bacteroidetes c__Bacteroidia o__Bacteroidales f__S24-7 g__ s__"	5.65606	0.0061694	0.0151858
e86646a2d16d8b34f7f1441aa472a23f	k__Bacteria p__Firmicutes c__Clostridia o__Clostridiales f__ g__ s__"	5.63918	0.00632264	0.0151858
688fc0c86aee1e711548246f862ef636	k__Bacteria p__Proteobacteria c__Gammaproteobacteria o__Enterobacteriales f__Enterobacteriaceae g__Serratia s__marcescens"	5.62986	0.00640871	0.0151858
7aa0c8635cc08488f2cb11cb21a66fb2	k__Bacteria p__Actinobacteria c__Actinobacteria o__Actinomycetales f__Microbacteriaceae g__Microbacterium"	5.56176	0.00704515	0.0163388
d2af803557f941fa05b308a7a368590d	k__Bacteria p__Proteobacteria c__Alphaproteobacteria o__Rhizobiales f__Bradyrhizobiaceae g__Bradyrhizobium s__"	5.54127	0.00728129	0.0165346
61127076de6d8f5ff41dc99b2b9e715a	k__Bacteria p__Bacteroidetes c__Bacteroidia o__Bacteroidales f__S24-7 g__ s__"	5.48605	0.00785051	0.0174634
d4e001071b5cbb3f990bcead43736165	k__Bacteria p__Bacteroidetes c__Bacteroidia o__Bacteroidales f__S24-7 g__ s__"	5.44928	0.00827076	0.017688
519c66a300b939245048133602c58a16	k__Bacteria p__Firmicutes c__Clostridia o__Clostridiales f__Ruminococcaceae g__Ruminococcus"	5.44883	0.00827603	0.017688
4ec42eaccae39b59417ab423cd9de3df	k__Bacteria p__Proteobacteria c__Gammaproteobacteria o__Pseudomonadales f__Pseudomonadaceae g__Pseudomonas s__"	5.38085	0.00913793	0.0191545
b759977effbf4efcc9e790f9eddc31d8	k__Bacteria p__Proteobacteria c__Gammaproteobacteria o__Xanthomonadales f__Xanthomonadaceae"	5.25885	0.0107881	0.0217759
be90574642b3cd5283f0d409e8372d55	k__Bacteria p__Bacteroidetes c__Sphingobacteriia o__Sphingobacteriales f__Sphingobacteriaceae g__Sphingobacterium s__multivorum"	5.20017	0.0100117	0.0205901
50e4e175eb53a7e3d2049e323070a0f8	k__Bacteria p__Bacteroidetes c__Bacteroidia o__Bacteroidales f__S24-7 g__ s__"	4.98477	0.0156114	0.0309389

## Sheet: Table H
Table H. Features, differentially presented in OV bile versus control samples
Features, ASV (amlicon sequence variant)	Taxon	OV vs Control, log2 fold change	pvalues	adj-P(BH)
20cd4aaf73199aefea7d373d063a2118	k__Bacteria p__Proteobacteria c__Alphaproteobacteria o__Sphingomonadales f__Sphingomonadaceae g__Sphingomonas s__"	13.1333	1.68237e-28	2.0525e-26
152a43bdccca2742f9dc5bf66c237b22	k__Bacteria p__Cyanobacteria c__Chloroplast o__Streptophyta f__ g__ s__"	11.6418	8.96965e-24	5.47149e-22
1766b58af6877fb6e6fe32d1503400d7	k__Bacteria p__Firmicutes c__Erysipelotrichi o__Erysipelotrichales f__Erysipelotrichaceae g__Allobaculum s__"	10.5419	2.11575e-20	8.60404e-19
85c538a9ecbae26854bfd6d597edf419	k__Bacteria p__Firmicutes c__Erysipelotrichi o__Erysipelotrichales f__Erysipelotrichaceae g__Allobaculum s__"	10.1434	3.28268e-19	1.00122e-17
42f8f624181eb34d08fc6a8133dca2c1	k__Bacteria p__Actinobacteria c__Actinobacteria o__Bifidobacteriales f__Bifidobacteriaceae g__Bifidobacterium"	9.97606	1.02448e-18	2.49974e-17
0bdc1e0de0df6bafd349423000ae9fad	k__Bacteria p__Actinobacteria c__Actinobacteria o__Actinomycetales f__Propionibacteriaceae g__Propionibacterium s__acnes"	9.66705	8.19933e-18	1.6672e-16
a7c652c49c77b56290c4819b51fba7b8	k__Bacteria p__Bacteroidetes c__Bacteroidia o__Bacteroidales f__S24-7 g__ s__"	9.51941	2.19179e-17	3.26015e-16
b324fc5e599bc6d87eac76a7c5de75d5	k__Bacteria p__Bacteroidetes c__Bacteroidia o__Bacteroidales f__[Paraprevotellaceae] g__CF231 s__"	9.50816	2.36158e-17	3.26015e-16
51fbc0acddca0c93c380b014698f7719	k__Bacteria p__Actinobacteria c__Actinobacteria o__Bifidobacteriales f__Bifidobacteriaceae g__Bifidobacterium s__pseudolongum"	9.50541	2.40503e-17	3.26015e-16
86e9a81f7cb8fdc2c7ff19eba5493bf4	k__Bacteria p__Bacteroidetes c__Bacteroidia o__Bacteroidales f__S24-7 g__ s__"	9.46038	3.24097e-17	3.95399e-16
6887d7d45bacbe2b23ca970120e748e6	k__Bacteria p__Firmicutes c__Erysipelotrichi o__Erysipelotrichales f__Erysipelotrichaceae g__Allobaculum s__"	9.3665	6.02282e-17	6.67985e-16
01a6ed26487d761f64ef600ca90b84ae	k__Bacteria p__Proteobacteria c__Deltaproteobacteria o__Myxococcales f__ g__ s__"	9.15119	2.46675e-16	2.50786e-15
519c66a300b939245048133602c58a16	k__Bacteria p__Firmicutes c__Clostridia o__Clostridiales f__Ruminococcaceae g__Ruminococcus"	9.13063	2.81999e-16	2.64646e-15
28a73e4a73fc64cfed4bf17e70898a01	k__Bacteria p__Proteobacteria c__Gammaproteobacteria o__Pseudomonadales f__Moraxellaceae g__Acinetobacter s__johnsonii"	9.09023	3.66636e-16	3.19497e-15
e9b2e79aedafab2432e019ac3f8d4bd7	k__Bacteria p__Proteobacteria c__Gammaproteobacteria o__Pseudomonadales f__Moraxellaceae g__Acinetobacter s__"	-9.06664	7.49998e-16	5.99376e-15
3eb70acec1fffcc5e94c92b8f2dc9a79	k__Bacteria p__Firmicutes c__Erysipelotrichi o__Erysipelotrichales f__Erysipelotrichaceae g__Allobaculum s__"	8.97232	7.86067e-16	5.99376e-15
f3833dbe12a033d3e5dc08a4f8465280	k__Bacteria p__Proteobacteria c__Gammaproteobacteria o__Pseudomonadales f__Moraxellaceae g__Acinetobacter s__lwoffii"	8.79651	2.42792e-15	1.74239e-14
4317be1852ccb280af0a614161fe1be3	k__Bacteria p__Proteobacteria c__Alphaproteobacteria o__Sphingomonadales f__Sphingomonadaceae g__Sphingomonas"	-8.79036	4.31999e-15	2.79801e-14
bcca311a42a84384cd9a69663f18ff7c	k__Bacteria p__Proteobacteria c__Alphaproteobacteria o__Sphingomonadales f__Sphingomonadaceae g__Sphingomonas s__"	-8.77663	4.70925e-15	2.87264e-14
e86646a2d16d8b34f7f1441aa472a23f	k__Bacteria p__Firmicutes c__Clostridia o__Clostridiales f__ g__ s__"	8.70461	4.35756e-15	2.79801e-14
4d68ed52ece1de325d03c24bfe3cba1f	k__Bacteria p__Bacteroidetes c__Sphingobacteriia o__Sphingobacteriales f__Sphingobacteriaceae g__ s__"	-8.63653	1.13109e-14	6.27243e-14
2c28e8dbac8020d552b6b1ba05f438a8	k__Bacteria p__Actinobacteria c__Coriobacteriia o__Coriobacteriales f__Coriobacteriaceae g__ s__"	8.58273	9.4178e-15	5.47129e-14
bc62192df0c86f83f5179bbc87a78f87	k__Bacteria p__Proteobacteria c__Alphaproteobacteria o__Rhizobiales f__Methylobacteriaceae g__Methylobacterium s__"	-8.48498	2.89353e-14	1.53483e-13
f767b7545bd228fb51d8bd3ffe8b5b59	k__Bacteria p__Bacteroidetes c__Bacteroidia o__Bacteroidales f__S24-7 g__ s__"	8.36159	3.75561e-14	1.9091e-13
783880815a12f2005561b4bf199a5303	k__Bacteria p__Firmicutes c__Erysipelotrichi o__Erysipelotrichales f__Erysipelotrichaceae g__Allobaculum s__"	8.31925	4.88338e-14	2.38309e-13
2d41b5a6f91813e9eeba949278786d6e	k__Bacteria p__Cyanobacteria c__Chloroplast o__Streptophyta f__ g__ s__"	8.29903	5.53435e-14	2.55081e-13
36566e6af4be28d58ead7510cef80233	k__Bacteria p__Actinobacteria c__Actinobacteria o__Actinomycetales f__Nocardiaceae g__Rhodococcus s__"	8.29582	5.64523e-14	2.55081e-13
50e4e175eb53a7e3d2049e323070a0f8	k__Bacteria p__Bacteroidetes c__Bacteroidia o__Bacteroidales f__S24-7 g__ s__"	8.25947	7.06621e-14	3.07885e-13
666aa0d8908e495d327c180ad8f3f0f1	k__Bacteria p__Firmicutes c__Clostridia o__Clostridiales f__Ruminococcaceae g__ s__"	8.20075	1.01431e-13	4.26709e-13
0ec486b1bf1ec29e9f5d9511e2a29d20	k__Bacteria p__Bacteroidetes c__Bacteroidia o__Bacteroidales f__S24-7 g__ s__"	8.17457	1.19106e-13	4.84366e-13
c8dbcb7b6b0cb539952c9fb6d641fde8	k__Bacteria p__Actinobacteria c__Actinobacteria o__Actinomycetales f__Corynebacteriaceae g__Corynebacterium s__"	8.14172	1.45655e-13	5.73224e-13
abe71ad47597279f18908e39a3494873	k__Bacteria p__Bacteroidetes c__Bacteroidia o__Bacteroidales f__S24-7 g__ s__"	8.05502	2.47175e-13	9.42355e-13
7326054023fa2959e424f796a63786d0	k__Bacteria p__Firmicutes c__Clostridia o__Clostridiales f__Lachnospiraceae g__ s__"	8.00308	3.3877e-13	1.25242e-12
4319dd3eb742311296d6640d7f1ef310	k__Bacteria p__Bacteroidetes c__Bacteroidia o__Bacteroidales f__S24-7 g__ s__"	7.94889	4.70108e-13	1.68686e-12
f243b8c1903aae14c77ec253e521ebbf	k__Bacteria p__Firmicutes c__Erysipelotrichi o__Erysipelotrichales f__Erysipelotrichaceae g__Allobaculum s__"	7.94391	4.84452e-13	1.68866e-12
61127076de6d8f5ff41dc99b2b9e715a	k__Bacteria p__Bacteroidetes c__Bacteroidia o__Bacteroidales f__S24-7 g__ s__"	7.86212	7.9225e-13	2.68485e-12
f695a08e3ce83cd6b3d94fefd2dce7dc	k__Bacteria p__Proteobacteria c__Gammaproteobacteria o__Enterobacteriales f__Enterobacteriaceae"	7.80505	1.11467e-12	3.65077e-12
5a6114b808c6bc2bf6f10a98bbbd4cbb	k__Bacteria p__Proteobacteria c__Alphaproteobacteria o__Caulobacterales f__Caulobacteraceae g__Brevundimonas s__diminuta"	-7.80357	1.75651e-12	5.35735e-12
6042c7d55ac413e3d6ca8af96f95dc86	k__Bacteria p__Proteobacteria c__Gammaproteobacteria o__Enterobacteriales f__Enterobacteriaceae g__Klebsiella"	7.765	1.41523e-12	4.42714e-12
3bd0170d94b56db0278468585a1985af	k__Bacteria p__Proteobacteria c__Gammaproteobacteria o__Xanthomonadales f__Sinobacteraceae g__ s__"	-7.76499	2.20281e-12	6.55469e-12
b535bbbef79da0df645eca1fbca5ae7b	k__Bacteria p__Bacteroidetes c__Bacteroidia o__Bacteroidales f__S24-7 g__ s__"	7.68606	2.26081e-12	6.56711e-12
d5aa51bf8aed7b611467aee37d7dd11d	k__Bacteria p__Proteobacteria c__Betaproteobacteria o__Burkholderiales f__Oxalobacteraceae g__Ralstonia s__"	7.56088	4.72352e-12	1.34016e-11
f994ba4c2118071feae0c3192c90bff5	k__Bacteria p__Bacteroidetes c__[Saprospirae] o__[Saprospirales] f__Chitinophagaceae g__Sediminibacterium s__"	-7.49142	1.07597e-11	2.98338e-11
ee521ab5e79fc792b7caa68796250ecb	k__Bacteria p__Proteobacteria c__Alphaproteobacteria o__Sphingomonadales f__Sphingomonadaceae g__Novosphingobium s__"	7.38069	1.34659e-11	3.65074e-11
2fe82f594c2586b51529f6162fdda25f	k__Bacteria p__Bacteroidetes c__Bacteroidia o__Bacteroidales f__S24-7 g__ s__"	7.37574	1.38558e-11	3.67479e-11
e0266404013b8e278561e24f9ee94917	k__Bacteria p__Firmicutes c__Clostridia o__Clostridiales f__ g__ s__"	7.24051	3.00927e-11	7.81128e-11
010556e3bcb60971369229c834717a3c	k__Bacteria p__Actinobacteria c__Actinobacteria o__Actinomycetales f__Nocardiaceae g__Rhodococcus s__"	7.23043	3.18721e-11	8.10083e-11
64ecf88c0af9ed17405677afa33a7b76	k__Bacteria p__Firmicutes c__Clostridia o__Clostridiales"	7.22367	3.31231e-11	8.24697e-11
498d8842e2e98b114b79fe79fee9447a	k__Bacteria p__Firmicutes c__Clostridia o__Clostridiales f__Ruminococcaceae g__Ruminococcus"	7.08097	7.42574e-11	1.81188e-10
844b8ea8a537c72b1425cee570335101	k__Bacteria p__Firmicutes c__Clostridia o__Clostridiales f__ g__ s__"	7.07602	7.63489e-11	1.82639e-10
3972894dc20b9037cc708e5a6e281fdf	k__Bacteria p__Proteobacteria c__Betaproteobacteria o__Burkholderiales f__Oxalobacteraceae g__Janthinobacterium s__"	-6.88169	3.24046e-10	7.45918e-10
a9cf97c50b99055af5c175ebeb1a2ef4	k__Bacteria p__Firmicutes c__Erysipelotrichi o__Erysipelotrichales f__Erysipelotrichaceae g__Allobaculum s__"	6.83407	2.92844e-10	6.87058e-10
f813eb1501cbd89016eebee5b655c172	k__Bacteria p__Actinobacteria c__Actinobacteria o__Actinomycetales f__Corynebacteriaceae g__Corynebacterium s__"	6.72905	5.19893e-10	1.17457e-09
e5528fec3961ca422021a213ef111459	k__Bacteria p__Proteobacteria c__Gammaproteobacteria o__Pseudomonadales f__Moraxellaceae g__Acinetobacter s__"	6.69632	6.20972e-10	1.37743e-09
2f8c11f2b87c0188a50a559c4da342cb	k__Bacteria p__Bacteroidetes c__Bacteroidia o__Bacteroidales f__S24-7 g__ s__"	6.58665	1.12143e-09	2.44312e-09
2dcfe11b7bdfcbb0170491ce9a41a412	k__Bacteria p__Bacteroidetes c__Flavobacteriia o__Flavobacteriales f__[Weeksellaceae] g__Chryseobacterium s__"	-6.51448	2.29692e-09	4.91622e-09
02f7cc95a61734c50cd567c22e8bf7d9	k__Bacteria p__Bacteroidetes c__Bacteroidia o__Bacteroidales f__S24-7 g__ s__"	6.42339	1.13713e-12	3.65077e-12
92c8fd864cbc9bb1160a7577d560fdb1	k__Bacteria p__Firmicutes c__Clostridia o__Clostridiales f__ g__ s__"	6.38228	3.31476e-09	6.97244e-09
d7bd98e5ca11abfa0a9ab3cf6bf3a106	k__Bacteria p__Firmicutes c__Erysipelotrichi o__Erysipelotrichales f__Erysipelotrichaceae g__Allobaculum s__"	6.29814	5.14382e-09	1.06364e-08
f0d415978b870cc0d750507de2f0a863	k__Bacteria p__Proteobacteria c__Alphaproteobacteria o__Sphingomonadales f__Sphingomonadaceae g__Sphingomonas s__"	6.26906	5.9819e-09	1.21632e-08
0a86b88f3c275a6147f1fe9815d27d1e	k__Bacteria p__Proteobacteria c__Alphaproteobacteria o__Rhodospirillales f__Acetobacteraceae g__Roseomonas s__mucosa"	6.20541	8.30961e-09	1.66192e-08
f0ccc8cfcdd227286a2e5fa9a0029070	k__Bacteria p__Proteobacteria c__Gammaproteobacteria o__Enterobacteriales f__Enterobacteriaceae"	6.14733	1.11927e-08	2.20243e-08
c10c9b56298467c76134e16dfdf53a15	k__Bacteria p__Proteobacteria c__Alphaproteobacteria o__Sphingomonadales f__Sphingomonadaceae g__Sphingomonas s__"	-6.09308	1.98418e-08	3.66773e-08
370c549d6a61309207db98f98e8956b8	k__Bacteria p__Actinobacteria c__Actinobacteria o__Actinomycetales f__Micrococcaceae g__Micrococcus s__"	6.09292	1.47684e-08	2.85992e-08
42e884592f9e46bf43993600f27c0e38	k__Bacteria p__Bacteroidetes c__Bacteroidia o__Bacteroidales f__Bacteroidaceae g__Bacteroides s__"	6.0696	1.66234e-08	3.16883e-08
6f134cf1d35ed7405f051629389f8181	k__Bacteria p__Proteobacteria c__Alphaproteobacteria o__Sphingomonadales f__Erythrobacteraceae g__ s__"	6.05362	1.8024e-08	3.38296e-08
82a92a91eaca3889c42f278a3beb2a2f	k__Bacteria p__Actinobacteria c__Actinobacteria o__Actinomycetales f__Corynebacteriaceae g__Corynebacterium s__"	5.99333	2.44221e-08	4.44701e-08
4ec42eaccae39b59417ab423cd9de3df	k__Bacteria p__Proteobacteria c__Gammaproteobacteria o__Pseudomonadales f__Pseudomonadaceae g__Pseudomonas s__"	5.89139	4.06185e-08	7.28743e-08
c6459ad769d5a38d5c73b521aa9a2cd8	k__Bacteria p__Proteobacteria c__Alphaproteobacteria o__Sphingomonadales f__Sphingomonadaceae g__Sphingomonas s__"	5.76849	7.43874e-08	1.31526e-07
217371cd69abe7463130bc5513d69d98	k__Bacteria p__Firmicutes c__Clostridia o__Clostridiales f__ g__ s__"	5.64238	1.37077e-07	2.38905e-07
a8a321165e9698edefd6731090b12ed4	k__Bacteria p__Bacteroidetes c__Sphingobacteriia o__Sphingobacteriales f__ g__ s__"	5.55105	2.12105e-07	3.64463e-07
d8b01b3b9b5654b4b83b14025019054f	k__Bacteria p__Firmicutes c__Clostridia o__Clostridiales f__Lachnospiraceae g__ s__"	5.3645	5.09021e-07	8.62507e-07
5c8d2ba4f71a946d7afde09fd878c7a6	k__Bacteria p__Proteobacteria c__Betaproteobacteria o__Burkholderiales f__Alcaligenaceae g__Achromobacter s__"	5.29474	7.02134e-07	1.17343e-06
d4e001071b5cbb3f990bcead43736165	k__Bacteria p__Bacteroidetes c__Bacteroidia o__Bacteroidales f__S24-7 g__ s__"	5.08007	1.8524e-06	3.01324e-06
7acc173c50f8756d823ce50983352b9b	k__Bacteria p__Actinobacteria c__Actinobacteria o__Actinomycetales f__Corynebacteriaceae g__Corynebacterium s__"	5.02197	2.39603e-06	3.84626e-06
a848ffc104af6c19ec7b2248e93a0d9b	k__Bacteria p__Bacteroidetes c__Flavobacteriia o__Flavobacteriales f__Flavobacteriaceae g__Flavobacterium s__"	4.94478	3.36118e-06	5.32551e-06
bfa2e073b4c44b518a29fde3257e139e	k__Bacteria p__Firmicutes c__Clostridia o__Clostridiales f__[Tissierellaceae] g__Finegoldia s__"	4.3088	4.68405e-05	7.32634e-05
9a4f6d54f97b574fdd7aabe57d8e0a2b	k__Bacteria p__Proteobacteria c__Gammaproteobacteria o__Xanthomonadales f__Xanthomonadaceae g__Pseudoxanthomonas s__mexicana"	4.26319	5.59725e-05	8.64385e-05
d07bfc67a571bedf9c51bb11b1dea047	k__Bacteria p__Proteobacteria c__Deltaproteobacteria o__Myxococcales f__ g__ s__"	-4.19172	1.76307e-06	2.90668e-06
456c30de91b89a264bfa26f7d72c5d9c	k__Bacteria p__Firmicutes c__Erysipelotrichi o__Erysipelotrichales f__Erysipelotrichaceae g__Allobaculum s__"	4.11008	0.000100683	0.000153542
2674c519b7aa905576e911f67bf6e766	k__Bacteria p__Firmicutes c__Clostridia o__Clostridiales f__Lachnospiraceae g__ s__"	3.56193	0.000716672	0.00105342
7c86fc362292defe82c72f0e81d63834	k__Bacteria p__Cyanobacteria c__4C0d-2 o__MLE1-12 f__ g__ s__"	-3.3065	0.000143221	0.000215716
1360bb2e2ca6fc6e1bc7551f6c55af55	k__Bacteria p__Firmicutes c__Erysipelotrichi o__Erysipelotrichales f__Erysipelotrichaceae g__Allobaculum s__"	3.06408	0.000413972	0.000615909
65d5c0c97348500e3666eace04820288	k__Bacteria p__Proteobacteria c__Alphaproteobacteria o__Rhizobiales f__Methylobacteriaceae g__Methylobacterium"	-2.63548	0.00231073	0.00332839
4ab6d004ec29574c7d725b4a88c57790	k__Bacteria p__Proteobacteria c__Alphaproteobacteria o__Rhizobiales f__Phyllobacteriaceae"	-2.63453	0.00231896	0.00332839
6446f077d05030866560c8630805c549	k__Bacteria p__Actinobacteria c__Actinobacteria o__Actinomycetales f__Micrococcaceae g__Renibacterium s__"	-2.40529	0.00534737	0.00758581
cfa5add34f111e01b47dfe1a2988ab62	k__Bacteria p__Proteobacteria c__Alphaproteobacteria o__Rhizobiales"	-2.36351	0.00618737	0.00867654
29299d06a40cf3c297c56cc211657286	k__Bacteria p__Bacteroidetes c__Sphingobacteriia o__Sphingobacteriales f__ g__ s__"	-2.25411	0.0089814	0.0124515
8fe779cd96e4a6519341b29d44533e67	k__Bacteria p__Actinobacteria c__Actinobacteria o__Bifidobacteriales f__Bifidobacteriaceae g__Bifidobacterium s__pseudolongum"	2.19794	0.0108178	0.0148289
2cbb74ab969bdcbe074b36212cfb3443	k__Bacteria p__Bacteroidetes c__Bacteroidia o__Bacteroidales f__S24-7 g__ s__"	2.05748	0.0169584	0.0229881
4ce69dde4c24c2d3085cfdbee7f68479	k__Bacteria p__Actinobacteria c__Actinobacteria o__Actinomycetales f__Nocardiaceae g__Rhodococcus s__fascians"	-2.02456	0.0187815	0.0251796
87469745828187549daa56fce9ed19aa	k__Bacteria p__Proteobacteria c__Gammaproteobacteria o__Pseudomonadales f__Pseudomonadaceae g__Pseudomonas s__"	-1.98211	0.0213856	0.0283592

## Sheet: Table I
Table I. Differentially represented taxa in bile of hamsters
Kruscall-Wallis_Dunn's_Bonferroni
	Control-CS	Control-OF	OF-OV	Control-OV	CS-OF	OV-CS
family_Acetobacteraceae	1	1	0.005699	0.005699	1	0.003121
family_Bifidobacteraceae	0.2374	0.4504	0.01768	0.1058	0.04675	0.584
family_Coriobacteraceae	0.06763	1	0.03037	0.03037	0.06763	0.626
family_Corynebacteriaceae	1	0.05271	0.5688	0.01217	0.03835	0.007357
family_Enterobacteriaceae	0.02142	0.9164	0.2274	0.2704	0.01583	0.2618
family_Erysipelotrichaceae	0.2049	0.3428	0.002237	0.03501	0.02249	0.3241
family_Microbacteriaceae	0.03386	0.01776	0.01776	1	0.6799	0.03386
family_[Paraprevotellaceae]	0.1	1	0.0167	0.0167	0.1	0.3609
family_S24_7	0.3241	0.2918	0.2049	0.03501	0.03461	0.001565
family_Sinobacteraceae	0.7566	0.3991	0.01141	0.09169	0.5541	0.03461
family_Ruminococcaceae	0.1	1	0.3609	0.0167	0.1	0.0167
genus_Ruminococcus	0.3379	1	0.007161	0.007161	0.3379	0.05528
genus_Roseomonas	1	1	0.005699	0.005699	1	0.003121
genus_Micrococcus	0.00458	0.03956	0.4286	0.2053	0.5256	0.1386
genus_Microbacterium	0.03386	0.01776	0.01776	1	0.6799	0.03386
genus_Janthinobacterium	0.003121	0.005699	1	0.005699	1	1
genus_Corynebacterium	1	0.05271	0.5688	0.01217	0.03835	0.007357
genus_Chryseobacterium	0.003121	0.005699	1	0.005699	1	1
genus_CF231	0.1	1	0.0167	0.0167	0.1	0.3609
genus_Brevundimonas	0.6799	0.01776	1	0.01776	0.03386	0.03386
genus_Azospira	1	0.005699	0.005699	1	0.003121	1
genus_Allobaculum	0.1474	0.5236	0.003464	0.02229	0.03311	0.3201
genus_Achromobacter	0.006841	0.02686	0.3428	0.2059	0.7353	0.1763
genus_Klebsiella	0.04441	1	0.05271	0.05271	0.04441	0.9514
genus_Ralstonia	0.05716	0.2356	0.3883	0.04048	0.5261	0.7732
p-adj<0.05 was considered significant and highlighted with green

[truncated: 11 more sheets: Table J, Table K, Table L, Table M, Table N, Table O, Table P, Table Q, Table R, Table S, Table T]
